# Supplementary material for: The Construction and Analysis of ceRNA Network and Patterns of Immune Infiltration in Mesothelioma With Bone Metastasis
Source: Front Bioeng Biotechnol. 2019 Oct 18;7:257. doi: 10.3389/fbioe.2019.00257 (PMC6813567; doi:10.3389/fbioe.2019.00257)
Supplement: Table S1 — Baseline information of 87 patients diagnosed with mesothelioma, available from the TCGA. SD, Standard deviation. [file Table_1.XLSX]

## Sheet: sheet1
Table S1. Baseline information of 87 patients diagnosed with mesothelioma
Variables	Total Patients (n=87)
Age,years
Mean±SD	62.99±7.76
Median(Range)	64 (28-81)
Gender
Female	16 (18.39%)
Male	71 (81.61%)
Race
Asian	1 (1.15%)
Black or African American	1 (1.15%)
White	85 (97.70%)
Pathologic stage
Stage I	7 (8.05%)
Stage IA	2 (2.30%)
Stage IB	1 (1.15%)
Stage II	16 (18.39%)
Stage III	45 (51.72%)
Stage IV	16 (18.39%)
